# Supplementary material for: Novel markers of MCL1 inhibitor sensitivity in triple-negative breast cancer cells
Source: J Biol Chem. 2024 May 16;300(6):107375. doi: 10.1016/j.jbc.2024.107375 (PMC11208921; doi:10.1016/j.jbc.2024.107375)
Supplement: Table S1 [file mmc2.xlsx]

## Sheet: Sheet1
Table S1. VolcaNoseR - Exploring volcano plots (Top 100 genes upregulated in resistant cell lines)
Name	Change	Fold change (log2)	Significance	Manhattan distance
AXL	Increased	8.86927	1.39395	10.2632
HTRA3	Increased	6.6332	1.47977	8.11297
CGB8	Increased	6.03833	1.66981	7.70814
GPR1	Increased	6.06728	1.39915	7.46643
RP11-148B18.3	Increased	5.32867	2.11093	7.43961
SLC16A7	Increased	4.47505	2.9251	7.40016
CTB-60B18.17	Increased	5.55281	1.76338	7.31618
NRG1	Increased	5.89503	1.33978	7.23481
RP11-100G15.7	Increased	5.37505	1.83338	7.20843
C11orf70	Increased	2.99795	4.06854	7.06648
LY96	Increased	5.29922	1.6345	6.93371
PEAR1	Increased	5.34731	1.53235	6.87966
CTF1	Increased	5.06108	1.77787	6.83895
RP11-1002K11.1	Increased	4.87574	1.6878	6.56354
WWC2-AS2	Increased	3.31254	3.13231	6.44485
IL6	Increased	5.10126	1.32	6.42126
VEGFC	Increased	5.02984	1.30946	6.3393
CD74	Increased	4.82784	1.49242	6.32026
ATP10A	Increased	4.67326	1.5991	6.27236
ARSI	Increased	4.31511	1.88645	6.20156
EBI3	Increased	3.74601	2.3666	6.11262
C7orf57	Increased	4.42183	1.56025	5.98208
CDA	Increased	4.55798	1.41465	5.97263
TMEM106A	Increased	4.03427	1.88124	5.91551
PHOSPHO1	Increased	4.56951	1.32854	5.89805
TIMP2	Increased	2.27962	3.59778	5.87739
RP11-875O11.3	Increased	4.0123	1.7739	5.7862
CD68	Increased	4.03365	1.64407	5.67771
ECM1	Increased	4.35873	1.31015	5.66888
RNA5SP268	Increased	3.72674	1.9181	5.64484
SLIT2	Increased	3.931	1.68901	5.62
PMP22	Increased	4.13993	1.42896	5.56889
PROCR	Increased	3.12942	2.40526	5.53468
GPR173	Increased	4.05228	1.47593	5.52821
NAV3	Increased	4.08449	1.44131	5.52579
RP13-631K18.5	Increased	3.56265	1.92565	5.48831
TMEM171	Increased	3.87643	1.59771	5.47414
NR2F2-AS1	Increased	2.61001	2.84954	5.45955
FCGRT	Increased	3.3418	2.09771	5.43952
CTD-2589M5.5	Increased	4.04297	1.38796	5.43093
RP11-138H8.6	Increased	3.72808	1.66022	5.3883
CDHR4	Increased	3.5521	1.82266	5.37476
RP11-627G18.2	Increased	2.65804	2.62562	5.28366
CTB-60B18.15	Increased	3.87159	1.40352	5.2751
RP3-522D1.2	Increased	3.80968	1.45267	5.26235
STX11	Increased	3.67057	1.55869	5.22926
PAQR5	Increased	2.32567	2.89483	5.2205
BASP1	Increased	3.71685	1.43783	5.15468
STEAP1	Increased	3.79809	1.30997	5.10806
CAV1	Increased	3.20784	1.88364	5.09149
ABLIM3	Increased	3.3317	1.75026	5.08196
CCDC144B	Increased	3.54964	1.52338	5.07302
RASSF4	Increased	3.21904	1.84993	5.06896
IFI16	Increased	3.16963	1.85838	5.02801
PRCD	Increased	1.94721	3.07182	5.01903
EFEMP1	Increased	3.45632	1.55125	5.00757
C15orf48	Increased	3.57222	1.36404	4.93626
RP11-553L6.5	Increased	3.29484	1.64023	4.93507
GATA6	Increased	2.91249	2.00586	4.91835
IGF2BP2	Increased	2.15523	2.72566	4.88089
PTPRM	Increased	3.26692	1.59636	4.86328
RP11-462G12.2	Increased	3.40077	1.43258	4.83334
RN7SKP296	Increased	3.34619	1.48535	4.83154
AC092597.3	Increased	3.41672	1.41225	4.82897
RGS20	Increased	3.01688	1.70961	4.72649
VTN	Increased	2.59553	2.10402	4.69955
FST	Increased	3.26612	1.40498	4.67109
ANK1	Increased	2.94502	1.64944	4.59446
SLAMF8	Increased	2.9794	1.61365	4.59305
FBXL13	Increased	3.10883	1.47876	4.58759
TEX40	Increased	3.12002	1.46072	4.58074
RP11-356J5.12	Increased	2.08359	2.48039	4.56398
NCEH1	Increased	2.56458	1.98891	4.55348
PRRT3-AS1	Increased	1.96073	2.58259	4.54332
DPYD	Increased	2.98788	1.53423	4.52212
RASA3	Increased	3.1483	1.32825	4.47655
RP11-3K24.1	Increased	2.64027	1.83482	4.47509
RP11-6O2.4	Increased	2.9624	1.48453	4.44692
CA13	Increased	2.84594	1.58796	4.4339
RP11-165A20.3	Increased	3.0951	1.33812	4.43322
RP11-981P6.1	Increased	1.50236	2.91536	4.41772
AC008592.5	Increased	2.96906	1.44856	4.41763
CD55	Increased	2.61256	1.79488	4.40744
RNU6-476P	Increased	2.16916	2.21449	4.38365
MIR4458HG	Increased	2.4444	1.91043	4.35483
ZBTB20	Increased	2.40857	1.93988	4.34845
LINC00035	Increased	1.52558	2.81795	4.34353
IL1RAP	Increased	2.64569	1.6726	4.31829
Y_RNA	Increased	2.22935	2.07845	4.30779
SYDE1	Increased	2.84026	1.45097	4.29124
SH3GL1P2	Increased	1.72194	2.54865	4.27059
WWC2	Increased	2.27769	1.98856	4.26624
SNHG5	Increased	2.17371	2.08813	4.26185
FBXO17	Increased	1.88095	2.37844	4.2594
MDGA1	Increased	1.59214	2.66402	4.25615
ETS1	Increased	2.28565	1.94659	4.23224
PLAUR	Increased	2.16481	2.06577	4.23058
MTND4P15	Increased	2.81089	1.41595	4.22684
