# Supplementary material for: Novel markers of MCL1 inhibitor sensitivity in triple-negative breast cancer cells
Source: J Biol Chem. 2024 May 16;300(6):107375. doi: 10.1016/j.jbc.2024.107375 (PMC11208921; doi:10.1016/j.jbc.2024.107375)
Supplement: Table S2 [file mmc3.xlsx]

## Sheet: Sheet2
						ER-Her2- BC	IL6	ETS1	AXL	EFEMP1	GS score
						TCGA-A2-A0CL-01	2.1	58.7	27.9	42.9	4
						TCGA-A2-A1G6-01	3.1	18.9	15.8	85.5	4
						TCGA-A2-A25F-01	1.5	79.6	19.5	76.2	4
						TCGA-A8-A07U-01	1.4	36.1	35.2	65.6	4
						TCGA-AN-A0AL-01	0.9	25.9	10.7	22.3	4
						TCGA-AO-A0J4-01	0.8	35.2	12.4	15.2	4
						TCGA-AO-A128-01	2.5	33.5	20.8	19.4	4
						TCGA-AO-A12F-01	3.1	20.1	11.5	35.7	4
						TCGA-AQ-A04J-01	1.2	50.1	13.8	14.1	4
						TCGA-BH-A0B3-01	1.2	22.8	12.4	63.7	4
						TCGA-BH-A0BF-01	2.7	22.9	24.3	74.1	4
						TCGA-BH-A0BL-01	3.3	28.8	20	33.7	4
						TCGA-BH-A0BW-01	0.9	37.1	12.4	63	4
						TCGA-BH-A1EW-01	9.8	19.8	12.4	29.8	4
						TCGA-BH-A1F0-01	11.7	39.8	18.4	66.8	4
						TCGA-C8-A12V-01	1.4	30.3	22.2	18.8	4
						TCGA-C8-A134-01	1.2	20.6	11.3	44.4	4
						TCGA-C8-A26X-01	1.5	20.2	11.9	21.6	4
						TCGA-D8-A1JL-01	1.5	48.5	20.9	359.1	4
						TCGA-D8-A1XQ-01	2	29.6	9.3	62.7	4
						TCGA-D8-A27M-01	1.1	56.1	32.8	35.5	4
						TCGA-EW-A1OW-01	3.6	25.9	10.5	28.6	4
						TCGA-EW-A1P1-01	26.9	44.7	21	71.6	4
						TCGA-EW-A1P7-01	8.8	40.8	11.7	26.9	4
						TCGA-AO-A0J6-01	2.1	25.3	3.2	41.4	3
						TCGA-B6-A0RU-01	0.8	29.8	6.9	36.3	3
						TCGA-BH-A0RX-01	1.8	36.9	8.1	17.9	3
						TCGA-BH-A18V-01	2.4	22.6	7.5	34.6	3
						TCGA-D8-A27F-01	2	46.8	5.5	33.4	3
						TCGA-E2-A14X-01	1.7	25.7	5.9	14.6	3
						TCGA-EW-A1OV-01	3.2	34.8	8.9	32.6	3
						TCGA-A2-A0CM-01	2.2	32.6	15.7	7.3	3
						TCGA-A2-A0D2-01	0.9	40.8	9.1	12.3	3
						TCGA-A2-A0ST-01	1.6	35.3	11	8.3	3
						TCGA-A2-A0SX-01	0.9	27.9	15.1	12.8	3
						TCGA-A2-A0YM-01	2.7	23.1	10.1	7	3
						TCGA-A7-A26F-01B	9.2	39.3	15.3	12.4	3
						TCGA-AR-A0U4-01	1.6	40.3	9.7	13.3	3
						TCGA-BH-A0AV-01	2.8	45.8	18.4	9.8	3
						TCGA-D8-A1XK-01	8.1	20.7	18.7	8	3
						TCGA-E2-A1II-01	1.3	25.5	13.2	6.6	3
						TCGA-E2-A1L7-01	0.9	19.6	10.8	13.5	3
						TCGA-A2-A0SV-01	1	9.6	18.2	39.7	3
						TCGA-A2-A0SW-01	1.6	16	11.1	20.8	3
						TCGA-A2-A0YE-01	3.2	12.5	10.4	23.8	3
						TCGA-AN-A0XS-01	1.1	15.8	18.9	27.9	3
						TCGA-D8-A1JK-01	5.1	15.1	10.8	18	3
						TCGA-EW-A1P4-01	24.5	13.1	22.4	96.8	3
						TCGA-EW-A1P8-01	2.7	10.3	15.1	135.1	3
						TCGA-A7-A13D-01	0.6	19.8	14.7	88.5	3
						TCGA-A7-A26G-01	0.3	27.2	19.6	106.5	3
						TCGA-A8-A09X-01	0.3	21.3	14.3	14.2	3
						TCGA-AN-A0XN-01	0.5	20.5	40	60.6	3
						TCGA-AR-A0TS-01	0.5	58.8	10.4	32.9	3
						TCGA-B6-A0RT-01	0.7	54.1	15.9	23.7	3
						TCGA-D8-A27H-01	0.1	61.9	14.9	63.2	3
						TCGA-A2-A0YJ-01	0.8	30.5	3.4	3.4	2
						TCGA-AR-A0TP-01	1.7	24.1	4	2.1	2
						TCGA-BH-A18T-01	0.8	22.9	3.4	11.8	2
						TCGA-E2-A1B6-01	1.2	41.6	6.3	6.8	2
						TCGA-E2-A1LH-01	2.3	28.1	5.4	11.7	2
						TCGA-E2-A1LI-01	0.9	29.3	2.5	2.2	2
						TCGA-A1-A0SH-01	0	12.9	31.6	16.2	2
						TCGA-A7-A0DA-01	0.3	13.8	13.2	14.5	2
						TCGA-AN-A0FX-01	0.3	34.4	9.1	102.9	2
						TCGA-B6-A0RE-01	0.3	24.7	7.6	81	2
						TCGA-BH-A0BG-01	0.6	26.3	8.5	45.9	2
						TCGA-BH-A0WA-01	0.4	22.8	8.2	52.5	2
						TCGA-C8-A27B-01	0.3	19.6	6.9	25	2
						TCGA-E2-A14N-01	0.4	20.5	3.1	101.7	2
						TCGA-A2-A04Q-01	0.4	27.6	13.3	11	2
						TCGA-A7-A26I-01B	0.3	19.8	23.4	8	2
						TCGA-A8-A08R-01	0.3	21.6	14.2	8.1	2
						TCGA-D8-A1XW-01	0.2	47.2	20.9	11.2	2
						TCGA-E2-A159-01	0.5	21.3	9.9	7.7	2
						TCGA-A8-A07R-01	0.7	13.8	9.2	52.1	2
						TCGA-AN-A0AS-01	0.2	9.9	24.4	37.7	2
						TCGA-AO-A03L-01	0.2	11.6	13.9	14	2
						TCGA-AO-A03U-01B	0.3	14.3	29.1	31.1	2
						TCGA-B6-A0WX-01	0.2	14.5	15.7	71.4	2
						TCGA-D8-A142-01	0.5	15.1	16.4	21.4	2
						TCGA-D8-A147-01	0.3	16.5	32.4	46.6	2
						TCGA-E9-A1NC-01	0.6	11.2	10.1	23.3	2
						TCGA-A2-A04P-01	8.5	11.2	6.2	41.7	2
						TCGA-A2-A0D0-01	2.3	16	4.8	62.2	2
						TCGA-A7-A0CE-01	4.8	10.2	3.1	15.4	2
						TCGA-AN-A0XU-01	2.1	16.8	6.3	18.6	2
						TCGA-AO-A129-01	2.3	12.2	6.3	17.9	2
						TCGA-AR-A0TU-01	1.1	12.7	4.3	21.3	2
						TCGA-B6-A0RS-01	6.3	11.4	9.5	92.2	2
						TCGA-BH-A18Q-01	1.6	13.6	8	19.3	2
						TCGA-C8-A131-01	1.7	11.1	5.1	15.2	2
						TCGA-A2-A0T0-01	1.7	8	9.4	4.7	2
						TCGA-AR-A0U0-01	1.4	14.4	9.5	2.6	2
						TCGA-B6-A0I6-01	1.8	10.9	12.9	7.8	2
						TCGA-B6-A0X1-01	0.9	8.9	11.3	2.4	2
						TCGA-D8-A13Z-01	0.9	14.1	14.2	8	2
						TCGA-E9-A1N8-01	1.1	14.8	9.9	11.7	2
						TCGA-E9-A1ND-01	5.4	13.6	13.1	11.9	2
						TCGA-EW-A1PB-01	1.1	16.7	13.7	8.6	2
						TCGA-AO-A0JD-01	0.4	7.4	4.1	14.6	1
						TCGA-AO-A0JL-01	0.2	15.3	2.7	22	1
						TCGA-AR-A0TW-01	0.2	14.3	8.1	21.7	1
						TCGA-AR-A256-01	0.5	10.1	7.1	139.3	1
						TCGA-C8-A26Y-01	0.4	6.5	2.6	14.3	1
						TCGA-E2-A1LG-01	0.1	4.7	1.2	31.9	1
						TCGA-A1-A0SP-01	0.5	27.2	7.3	6	1
						TCGA-A8-A07O-01	0.4	34	4.1	1.6	1
						TCGA-B6-A0IJ-01	0.7	36.7	8.2	2.6	1
						TCGA-BH-A0B9-01	0.3	26.3	5.2	4	1
						TCGA-BH-A1FC-01	0.5	26.7	7.9	1.7	1
						TCGA-E2-A150-01	0.6	18.7	8.3	6.8	1
						TCGA-E2-A1LK-01	0.3	23.6	4.4	3.3	1
						TCGA-B6-A0RN-01	0.1	6.8	11.8	13.2	1
						TCGA-BH-A0DL-01	0.6	8.7	9.5	2.4	1
						TCGA-D8-A1JG-01B	0.3	15.6	9.1	13.9	1
						TCGA-A1-A0SO-01	0.9	4.6	1.6	2.1	1
						TCGA-AO-A0JB-01	0.9	5.5	5.3	8.3	1
						TCGA-C8-A1HJ-01	4.6	12.4	3.8	10.4	1
						TCGA-D8-A143-01	0.9	13.3	3.7	8.1	1
						TCGA-E2-A14R-01	0.9	7.1	3.6	12	1
						TCGA-E2-A1LL-01	2.6	14.5	4.4	6.6	1
						TCGA-A1-A0SK-01	0.4	6.1	2.2	2.4	0
						TCGA-A2-A04T-01	0.3	17.4	4.6	4.5	0
						TCGA-A2-A04U-01	0.2	5.6	8.4	8	0
						TCGA-A2-A0T2-01	0.7	9.4	5.7	12.8	0
						TCGA-A7-A13E-01	0.2	5	6.1	6.5	0
						TCGA-A8-A07C-01	0.7	13.5	5.6	10.9	0
						TCGA-AN-A04D-01	0.1	3.7	2.2	2.4	0
						TCGA-AN-A0AK-01	0.1	4.3	5.8	3.6	0
						TCGA-AN-A0AR-01	0.1	3.7	2.6	11.3	0
						TCGA-AN-A0AT-01	0.7	15.3	4.8	3.2	0
						TCGA-AN-A0FJ-01	0.2	8.9	5.3	6.7	0
						TCGA-AN-A0FL-01	0.1	4.5	3.4	2.5	0
						TCGA-AN-A0G0-01	0.2	12.6	4.6	5.5	0
						TCGA-AO-A0J2-01	0.4	7.6	4.7	5.6	0
						TCGA-AO-A124-01	0.3	3.6	1.8	7.2	0
						TCGA-B6-A0IE-01	0.1	6.4	6.1	9.5	0
						TCGA-B6-A0IK-01	0.4	10.8	6.3	8.2	0
						TCGA-B6-A0IQ-01	0.3	6.6	2.4	5.8	0
						TCGA-B6-A0RG-01	0.3	9.6	7.2	6.4	0
						TCGA-BH-A0E0-01	0.1	6.6	4.1	3.9	0
						TCGA-BH-A0E6-01	0.2	14.6	4.3	11.3	0
						TCGA-BH-A18G-01	0	6.3	5.3	1.4	0
						TCGA-BH-A1FJ-01	0.1	9.6	5.3	3.2	0
						TCGA-C8-A12U-01	0.2	6.5	3.1	2.1	0
						TCGA-D8-A13Y-01	0.1	6.7	3.2	1.4	0
						TCGA-D8-A1JF-01	0.1	11.4	7.4	4.3	0
						TCGA-E2-A158-01	0.1	3.3	1.5	3.2	0
						TCGA-E2-A1LS-01	0.4	6.3	1.8	2.9	0
						TCGA-E9-A22G-01	0.3	11.4	2.2	2.9	0
