# Supplementary material for: Novel markers of MCL1 inhibitor sensitivity in triple-negative breast cancer cells
Source: J Biol Chem. 2024 May 16;300(6):107375. doi: 10.1016/j.jbc.2024.107375 (PMC11208921; doi:10.1016/j.jbc.2024.107375)
Supplement: Table S3 [file mmc4.xlsx]

## Sheet: Sheet1
				Table S2
				Forward	Reverse
			AXL	GTGGGCAACCCAGGGAATATC	GTACTGTCCCGTGTCGGAAAG
			IL6	ACTCACCTCTTCAGAACGAATTG	CCATCTTTGGAAGGTTCAGGTTG
			EFEMP1	GTCACAGGACACCGAAGAAAC	TTGCATTGCTGTCTCACAGGA
			ETS1	GATAGTTGTGATCGCCTCACC	GTCCTCTGAGTCGAAGCTGTC
			beta-Actin	GTCTGCCTTGGTAGTGGATAATG	TCGAGGACGCCCTATCATGG
